# Supplementary material for: A Novel Triboelectric–Electromagnetic Hybrid Generator with a Multi-Layered Structure for Wind Energy Harvesting and Wind Vector Monitoring
Source: Micromachines (Basel). 2025 Jul 8;16(7):795. doi: 10.3390/mi16070795 (PMC12299051; doi:10.3390/mi16070795)
Supplement: Supplementary file 1 [file micromachines-16-00795-s001.zip]

Archive with 3 entries (3 files):
- micromachines-3739451-supplementary.pdf
- Movie S1-Self-power.mp4
- Movie S2-Monitoring real-time wind.mp4
